# Supplementary material for: Tumour-Associated MUC1 Exerts Multiple Effects on Cholesterol and Lipid Metabolism—A Potential Pathogenic Effector of Atherosclerosis in Cancer
Source: Int J Mol Sci. 2026 Jan 4;27(1):518. doi: 10.3390/ijms27010518 (PMC12787243; doi:10.3390/ijms27010518)
Supplement: Supplementary file 1 [file ijms-27-00518-s001.zip]

Archive with 1 entries (1 files):
- ijms-3933542-supplementary.pdf
